# Supplementary material for: Combining Longitudinal Data From Different Cohorts to Examine the Life-Course Trajectory
Source: Am J Epidemiol. 2021 Jul 2;190(12):2680–9. doi: 10.1093/aje/kwab190 (PMC8634562; doi:10.1093/aje/kwab190)
Supplement: Web_Material_kwab190 [file web_material_kwab190.zip]

Archive with 2 entries (2 files):
- kwab190 Hughes Web Appendix 1.zip
- kwab190 Hughes Web Material Final.pdf
